# Supplementary material for: Astroviruses in terrestrial Malagasy mammals
Source: PLoS Negl Trop Dis. 2024 Jun 14;18(6):e0012263. doi: 10.1371/journal.pntd.0012263 (PMC11262628; doi:10.1371/journal.pntd.0012263)
Supplement: S1 Table — (XLSX) [file pntd.0012263.s001.xlsx]

## Sheet: Feuil1
(Intercept)	habitat_type	mass	season	sex	species	village	df	logLik	AICc	delta	weight
-1.68176						+	2	-63.7967	131.634	0	0.239142
-1.76122				+		+	3	-63.7468	133.576	1.94144	0.0905894
-1.68176			+			+	3	-63.7533	133.589	1.95444	0.0900023
-1.75284		0.00112936				+	3	-63.7689	133.62	1.98568	0.0886074
-1.70123					+	+	3	-63.7952	133.673	2.03825	0.0863089
-0.382116	+					+	6	-61.3048	134.9	3.26588	0.0467174
-1.75778			+	+		+	4	-63.7077	135.553	3.91848	0.0337106
-1.81922		0.000995206		+		+	4	-63.7251	135.588	3.95342	0.0331269
-1.74043		0.000934573	+			+	4	-63.7348	135.607	3.97271	0.032809
-1.79479				+	+	+	4	-63.7429	135.623	3.98904	0.0325421
-1.69601			+		+	+	4	-63.7525	135.642	4.00811	0.0322333
-1.72477		0.00167452			+	+	4	-63.7603	135.658	4.02377	0.0319819
-0.464564	+			+		+	7	-61.2757	136.94	5.30591	0.0168458
-0.415749	+	0.000494377				+	7	-61.2994	136.988	5.35344	0.0164502
-0.379121	+		+			+	7	-61.3042	136.997	5.36305	0.0163713
-0.3925	+				+	+	7	-61.3045	136.998	5.36367	0.0163662
-1.80494		0.000808508	+	+		+	5	-63.6938	137.594	5.96016	0.0121457
-1.78551			+	+	+	+	5	-63.7051	137.617	5.98274	0.0120094
-1.80051		0.00129925		+	+	+	5	-63.7227	137.652	6.01796	0.0117997
-1.7163		0.00141955	+		+	+	5	-63.7282	137.663	6.02908	0.0117343
-0.485717	+	0.000350747		+		+	8	-61.273	139.048	7.41345	0.00587281
-0.460511	+		+	+		+	8	-61.2743	139.05	7.41611	0.00586499
-0.485279	+			+	+	+	8	-61.2749	139.052	7.41721	0.00586176
-0.390714	+	0.000790546			+	+	8	-61.2972	139.096	7.46182	0.00573248
-0.413619	+	0.000541411	+			+	8	-61.298	139.098	7.46352	0.0057276
-0.389928	+		+		+	+	8	-61.304	139.11	7.47542	0.00569361
-1.79056		0.00104938	+	+	+	+	6	-63.6923	139.675	8.04097	0.00429121
-0.483601	+	0.000408202	+	+		+	9	-61.2708	141.171	9.53676	0.0020313
-0.478505	+	0.000425428		+	+	+	9	-61.2729	141.175	9.54082	0.00202718
-0.482046	+		+	+	+	+	9	-61.2735	141.176	9.54205	0.00202594
-0.38471	+	0.000883312	+		+	+	9	-61.2953	141.22	9.58559	0.00198231
-0.472156	+	0.000527288	+	+	+	+	10	-61.2705	143.313	11.6787	0.000696074
-3.02042	+						5	-68.5656	147.338	15.7039	9.30249e-05
-2.77956	+		+				6	-67.7883	147.867	16.2329	7.14057e-05
-2.62467							1	-73.2011	148.416	16.7815	5.42739e-05
-2.5362			+				2	-72.5181	149.077	17.4428	3.89943e-05
-2.73227	+				+		6	-68.4267	149.144	17.5097	3.77107e-05
-3.11672	+			+			6	-68.5254	149.342	17.7072	3.41647e-05
-3.05847	+	0.000602736					6	-68.558	149.407	17.7724	3.30694e-05
-2.49517	+		+		+		7	-67.6531	149.695	18.0608	2.8629e-05
-2.8807	+		+	+			7	-67.7313	149.851	18.2172	2.64759e-05
-2.83247	+	0.00108575	+				7	-67.7633	149.915	18.2812	2.56417e-05
-2.78438		0.00268957					2	-73.0319	150.105	18.4705	2.33255e-05
-2.48491					+		2	-73.1294	150.3	18.6655	2.11591e-05
-2.66259				+			2	-73.1898	150.42	18.7862	1.99199e-05
-2.75296		0.00385076	+				3	-72.1748	150.432	18.7974	1.98084e-05
-2.7233	+	0.00335716			+		7	-68.2781	150.945	19.3108	1.53236e-05
-2.44072			+		+		3	-72.4833	151.049	19.4146	1.4549e-05
-2.59615			+	+			3	-72.4886	151.059	19.4251	1.44728e-05
-2.82075	+			+	+		7	-68.4045	151.198	19.5637	1.3504e-05
-2.42021	+	0.00409558	+		+		8	-67.4304	151.362	19.7282	1.24377e-05
-2.5474		0.00573107			+		3	-72.6439	151.37	19.7357	1.23906e-05
-3.15401	+	0.000589965		+			7	-68.5181	151.425	19.7908	1.20542e-05
-2.51019		0.00682699	+		+		4	-71.7803	151.698	20.0638	1.0516e-05
-2.59641	+		+	+	+		8	-67.6155	151.733	20.0984	1.03356e-05
-2.93368	+	0.00108425	+	+			8	-67.7063	151.914	20.28	9.43875e-06
-2.81592		0.0026651		+			3	-73.0234	152.129	20.4946	8.47824e-06
-2.52126				+	+		3	-73.12	152.322	20.688	7.69689e-06
-2.81275		0.00384277	+	+			4	-72.1449	152.427	20.793	7.30311e-06
-2.78669	+	0.0032453		+	+		8	-68.2672	153.036	21.4019	5.38633e-06
-2.5018			+	+	+		4	-72.457	153.052	21.4172	5.34524e-06
-2.5658		0.00569866		+	+		4	-72.6414	153.42	21.786	4.44517e-06
-2.50057	+	0.00396579	+	+	+		9	-67.4077	153.445	21.8105	4.39105e-06
-2.55944		0.00677275	+	+	+		5	-71.7627	153.732	22.098	3.80312e-06
