# Supplementary material for: Astroviruses in terrestrial Malagasy mammals
Source: PLoS Negl Trop Dis. 2024 Jun 14;18(6):e0012263. doi: 10.1371/journal.pntd.0012263 (PMC11262628; doi:10.1371/journal.pntd.0012263)
Supplement: S2 Table — (CSV) [file pntd.0012263.s002.csv]

est coef	OR	2.5 %	97.5 %
0	5,90584784037165E+017	0	554003217750864	0	730964596420035	4	19882942048736
0	7,37120132909372E+016	1	76496744096933	0	4996244042100129	2	31943281850617
0	5,34894828937073E+017	0	585730888845706	0	852376607855220	4	2498931794072
0	1,70847805982285E+017	1	186310185968293	0	5317394166556106	2	64665701516652
0	6,76709468717959E+016	0	934567945493125	0	4628541245809270	1	88702487103046
0	575190967708878	1	575356421755	0	9,94107607162084E+015	1	708518541222
